# Supplementary material for: Constant–Current Coulometry with Electrogenerated Titrants as a Novel Tool for the Essential Oils Screening Using Total Antioxidant Parameters
Source: Antioxidants (Basel). 2022 Sep 3;11(9):1749. doi: 10.3390/antiox11091749 (PMC9495329; doi:10.3390/antiox11091749)
Supplement: Supplementary file 1 [file antioxidants-11-01749-s001.zip]

Archive with 1 entries (1 files):
- antioxidants-1895732-supplementary.pdf
